# Supplementary material for: Tailoring baker’s yeast Saccharomyces cerevisiae for functional testing of channelrhodopsin
Source: PLoS One. 2023 Apr 13;18(4):e0280711. doi: 10.1371/journal.pone.0280711 (PMC10101416; doi:10.1371/journal.pone.0280711)
Supplement: S1 Data — (XLSX) [file pone.0280711.s003.xlsx]

## Sheet: Tabelle1
Data Fig. 4B
	Vr shift of ChR2-D156H (i.e. ChR2-XXM)					Vr Shift of ChR2-5x		unit: mV
	Na+	K+				Na+	K+
	50	30				93	81
	56	40				87.6	76.6
	53	35				94	85.4
	49	42
Mean	52	36.75	n=4		Mean	91.5333	81	n=3
SD	2.73861	4.65698	n=4		SD	2.81109	3.59258	n=3
t-test	*** = P < 0.001.					*** = P < 0.001.
	Soultions:
	Low-Na+, pH 7.6 (1 mM NaCl, 119 mM NMG-Cl, 2 mM BaCl2, 5 mM HEPES, pH 7.6)
	High-Na+, pH7.6 (120 mM NaCl, 2 mM BaCl2, 5 mM HEPES, pH 7.6)
	Low-K+, pH 7.6 (1 mM KCl, 119 mM NMG-Cl, 2 mM BaCl2, 5 mM HEPES, pH 7.6)
	High-K+, pH7.6 (120 mM KCl, 2 mM BaCl2, 5 mM HEPES, pH 7.6)
Data Fig. 4E
	Photocurrent comparison
	ChR2-5x		N/K-ChR2	unit: μA
	12		36
	9.9		17.7
	5.1		25.1
	12.4		26.6
	11		25.5
	9.9		28.3
	8.9		25.4
	6.3		23.1
	11.8		29.3
	16.8		29
	9		27.7
	9.8		15.4
	10.5		25.8
			17.6
			25.5
Mean	10.2615	n=13	25.1786	n=15
SD	2.76754		5.03825
t-test	*** = P < 0.001.
	Soultion: Ori-BaCl2 solution, pH 7.6 (110 mM NaCl, 5 mM KCl, 2 mM BaCl2, 1 mM MgCl2, 5 mM HEPES, pH 7.6)
	Holding at -70 mV
	light: 473 nm laser at 5 mW/mm2
Data Fig. 5B
Software Version	2017-04-03
Procedure Details
Plate Type	24 WELL PLATE
Eject plate on completion
Set Temperature	Setpoint 30°C, Gradient 0 °C
	Preheat before moving to next step
Start Kinetic	Runtime 8:00:00 (HH:MM:SS), Interval 0:00:30, 961 Reads
Shake	Double Orbital: Continuous
	Frequency: 548 cpm (2 mm)
Read	Absorbance Endpoint
	Full Plate
	Wavelengths: 500
	Read Speed: Normal, Delay: 100 msec, Measurements/Data Point: 8
End Kinetic
Start Kinetic	Runtime 8:00:00 (HH:MM:SS), Interval 0:00:30, 961 Reads
Shake	Double Orbital: Continuous
	Frequency: 548 cpm (2 mm)
Read	Absorbance Endpoint
	Full Plate
	Wavelengths: 500
	Read Speed: Normal, Delay: 100 msec, Measurements/Data Point: 8
End Kinetic
Start Kinetic	Runtime 8:00:00 (HH:MM:SS), Interval 0:00:30, 961 Reads
Shake	Double Orbital: Continuous
	Frequency: 548 cpm (2 mm)
Read	Absorbance Endpoint
	Full Plate
	Wavelengths: 500
	Read Speed: Normal, Delay: 100 msec, Measurements/Data Point: 8
End Kinetic
Start Kinetic	Runtime 8:00:00 (HH:MM:SS), Interval 0:00:30, 961 Reads
Shake	Double Orbital: Continuous
	Frequency: 548 cpm (2 mm)
Read	Absorbance Endpoint
	Full Plate
	Wavelengths: 500
	Read Speed: Normal, Delay: 100 msec, Measurements/Data Point: 8
End Kinetic
Start Kinetic	Runtime 8:00:00 (HH:MM:SS), Interval 0:00:30, 961 Reads
Shake	Double Orbital: Continuous
	Frequency: 548 cpm (2 mm)
Read	Absorbance Endpoint
	Full Plate
	Wavelengths: 500
	Read Speed: Normal, Delay: 100 msec, Measurements/Data Point: 8
End Kinetic
Start Kinetic	Runtime 8:00:00 (HH:MM:SS), Interval 0:00:30, 961 Reads
Shake	Double Orbital: Continuous
	Frequency: 548 cpm (2 mm)
Read	Absorbance Endpoint
	Full Plate
	Wavelengths: 500
	Read Speed: Normal, Delay: 100 msec, Measurements/Data Point: 8
End Kinetic
Read 1:500					0mM NaCl				0,4M NaCl				0mM NaCl				0,4M NaCl				500mM NaCl				600mM NaCl				500mM NaCl				600mM NaCl
					CarX +pTEF1				CarX +pTEF1				CarX +pTEF1_NaKChop				CarX +pTEF1_NaKChop				CarX +pTEF1				CarX +pTEF1				CarX +pTEF1_NaKChop				CarX +pTEF1_NaKChop
	Time	A1	A2	A3		A4	A5	A6		B1	B2	B3		B4	B5	B6		C1	C2	C3		C4	C5	C6		D1	D2	D3		D4	D5	D6
0	00:00:16	0.109	0.113	0.111	0.111	0.109	0.112	0.111	0.110667	0.109	0.112	0.111	0.110667	0.108	0.113	0.111	0.110667	0.107	0.112	0.11	0.109667	0.11	0.112	0.115	0.112333	0.111	0.109	0.113	0.111	0.106	0.108	0.11	0.108
1	01:00:16	0.108	0.11	0.111	0.109667	0.107	0.109	0.107	0.107667	0.114	0.111	0.114	0.113	0.108	0.112	0.105	0.108333	0.104	0.107	0.107	0.106	0.106	0.106	0.111	0.107667	0.109	0.11	0.11	0.109667	0.107	0.108	0.105	0.106667
2	02:00:16	0.107	0.108	0.11	0.108333	0.106	0.109	0.106	0.107	0.113	0.111	0.113	0.112333	0.107	0.111	0.105	0.107667	0.103	0.106	0.105	0.104667	0.105	0.105	0.11	0.106667	0.108	0.109	0.109	0.108667	0.106	0.106	0.105	0.105667
3	03:00:16	0.107	0.108	0.11	0.108333	0.106	0.109	0.107	0.107333	0.112	0.11	0.113	0.111667	0.107	0.111	0.105	0.107667	0.102	0.106	0.105	0.104333	0.105	0.106	0.111	0.107333	0.108	0.108	0.107	0.107667	0.105	0.106	0.105	0.105333
4	04:00:16	0.107	0.107	0.11	0.108	0.106	0.108	0.108	0.107333	0.111	0.11	0.113	0.111333	0.107	0.111	0.105	0.107667	0.103	0.106	0.105	0.104667	0.106	0.106	0.111	0.107667	0.108	0.109	0.107	0.108	0.105	0.106	0.105	0.105333
5	05:00:16	0.107	0.107	0.11	0.108	0.107	0.109	0.109	0.108333	0.111	0.11	0.113	0.111333	0.107	0.111	0.105	0.107667	0.103	0.106	0.106	0.105	0.106	0.107	0.111	0.108	0.108	0.109	0.107	0.108	0.105	0.106	0.105	0.105333
6	06:00:16	0.107	0.109	0.111	0.109	0.109	0.109	0.111	0.109667	0.111	0.111	0.113	0.111667	0.107	0.111	0.106	0.108	0.103	0.107	0.107	0.105667	0.107	0.108	0.112	0.109	0.109	0.109	0.107	0.108333	0.105	0.105	0.106	0.105333
7	07:00:16	0.108	0.11	0.113	0.110333	0.109	0.111	0.113	0.111	0.113	0.113	0.114	0.113333	0.108	0.112	0.107	0.109	0.105	0.108	0.107	0.106667	0.108	0.109	0.114	0.110333	0.108	0.109	0.108	0.108333	0.106	0.106	0.107	0.106333
8	08:00:16	0.111	0.111	0.115	0.112333	0.111	0.112	0.122	0.115	0.115	0.116	0.116	0.115667	0.108	0.112	0.108	0.109333	0.106	0.108	0.108	0.107333	0.108	0.11	0.116	0.111333	0.109	0.109	0.108	0.108667	0.106	0.106	0.107	0.106333
9	10:00:16	0.113	0.115	0.117	0.115	0.113	0.113	0.116	0.114	0.118	0.12	0.121	0.119667	0.11	0.113	0.108	0.110333	0.107	0.111	0.11	0.109333	0.11	0.111	0.117	0.112667	0.109	0.109	0.109	0.109	0.106	0.107	0.109	0.107333
10	12:00:16	0.116	0.117	0.119	0.117333	0.114	0.114	0.117	0.115	0.123	0.124	0.125	0.124	0.11	0.113	0.11	0.111	0.108	0.112	0.111	0.110333	0.112	0.112	0.119	0.114333	0.109	0.109	0.109	0.109	0.107	0.108	0.11	0.108333
11	13:00:16	0.118	0.121	0.122	0.120333	0.116	0.116	0.119	0.117	0.126	0.13	0.132	0.129333	0.111	0.114	0.11	0.111667	0.11	0.114	0.113	0.112333	0.113	0.113	0.121	0.115667	0.11	0.109	0.11	0.109667	0.107	0.108	0.11	0.108333
12	14:00:16	0.123	0.125	0.127	0.125	0.117	0.118	0.121	0.118667	0.133	0.138	0.141	0.137333	0.112	0.114	0.112	0.112667	0.112	0.116	0.114	0.114	0.115	0.115	0.122	0.117333	0.11	0.11	0.11	0.11	0.108	0.109	0.112	0.109667
13	15:00:16	0.129	0.132	0.134	0.131667	0.119	0.12	0.123	0.120667	0.14	0.145	0.149	0.144667	0.113	0.116	0.113	0.114	0.114	0.118	0.116	0.116	0.117	0.116	0.125	0.119333	0.111	0.111	0.111	0.111	0.109	0.11	0.113	0.110667
14	16:00:16	0.136	0.138	0.142	0.138667	0.12	0.122	0.125	0.122333	0.152	0.155	0.158	0.155	0.114	0.116	0.114	0.114667	0.116	0.12	0.118	0.118	0.119	0.118	0.126	0.121	0.112	0.112	0.112	0.112	0.108	0.11	0.114	0.110667
15	17:00:16	0.144	0.147	0.152	0.147667	0.121	0.123	0.125	0.123	0.163	0.166	0.17	0.166333	0.115	0.117	0.116	0.116	0.118	0.122	0.119	0.119667	0.12	0.12	0.128	0.122667	0.113	0.112	0.113	0.112667	0.109	0.111	0.115	0.111667
16	18:00:16	0.153	0.159	0.164	0.158667	0.124	0.127	0.13	0.127	0.175	0.179	0.182	0.178667	0.115	0.119	0.117	0.117	0.121	0.124	0.123	0.122667	0.122	0.121	0.129	0.124	0.114	0.114	0.115	0.114333	0.111	0.112	0.117	0.113333
17	20:00:16	0.166	0.172	0.179	0.172333	0.127	0.131	0.135	0.131	0.19	0.193	0.198	0.193667	0.117	0.12	0.119	0.118667	0.124	0.128	0.126	0.126	0.123	0.123	0.132	0.126	0.116	0.116	0.116	0.116	0.111	0.113	0.118	0.114
18	22:00:16	0.178	0.187	0.194	0.186333	0.132	0.135	0.139	0.135333	0.205	0.207	0.213	0.208333	0.119	0.121	0.121	0.120333	0.128	0.132	0.132	0.130667	0.127	0.127	0.136	0.13	0.117	0.117	0.117	0.117	0.112	0.114	0.119	0.115
19	23:00:16	0.19	0.2	0.209	0.199667	0.136	0.141	0.144	0.140333	0.219	0.221	0.229	0.223	0.12	0.123	0.123	0.122	0.133	0.136	0.134	0.134333	0.129	0.131	0.141	0.133667	0.119	0.118	0.119	0.118667	0.113	0.116	0.121	0.116667
20	1900-01-01 00:00:16	0.204	0.215	0.222	0.213667	0.141	0.145	0.151	0.145667	0.234	0.234	0.241	0.236333	0.122	0.125	0.124	0.123667	0.137	0.141	0.138	0.138667	0.134	0.137	0.145	0.138667	0.121	0.12	0.121	0.120667	0.116	0.117	0.123	0.118667
21	05:00:16	0.215	0.229	0.235	0.226333	0.146	0.151	0.156	0.151	0.247	0.248	0.256	0.250333	0.124	0.128	0.129	0.127	0.141	0.147	0.146	0.144667	0.138	0.141	0.15	0.143	0.122	0.123	0.123	0.122667	0.117	0.119	0.126	0.120667
22	06:00:16	0.227	0.244	0.249	0.24	0.151	0.157	0.164	0.157333	0.259	0.259	0.267	0.261667	0.126	0.13	0.132	0.129333	0.147	0.151	0.153	0.150333	0.144	0.146	0.155	0.148333	0.123	0.124	0.125	0.124	0.121	0.121	0.128	0.123333
23	07:00:16	0.236	0.253	0.264	0.251	0.157	0.164	0.172	0.164333	0.267	0.266	0.277	0.27	0.128	0.131	0.134	0.131	0.152	0.158	0.158	0.156	0.148	0.153	0.16	0.153667	0.125	0.126	0.128	0.126333	0.121	0.123	0.129	0.124333
24	08:00:16	0.246	0.264	0.271	0.260333	0.166	0.173	0.18	0.173	0.277	0.278	0.293	0.282667	0.129	0.133	0.136	0.132667	0.157	0.166	0.167	0.163333	0.155	0.158	0.167	0.16	0.127	0.129	0.129	0.128333	0.123	0.126	0.132	0.127
25	01:00:16	0.255	0.271	0.278	0.268	0.171	0.182	0.19	0.181	0.284	0.288	0.296	0.289333	0.131	0.136	0.139	0.135333	0.163	0.173	0.175	0.170333	0.163	0.165	0.176	0.168	0.13	0.132	0.131	0.131	0.125	0.127	0.135	0.129
26	02:00:16	0.261	0.279	0.285	0.275	0.18	0.191	0.196	0.189	0.293	0.299	0.302	0.298	0.133	0.137	0.142	0.137333	0.173	0.179	0.18	0.177333	0.169	0.173	0.185	0.175667	0.133	0.133	0.134	0.133333	0.126	0.13	0.139	0.131667
27	03:00:16	0.266	0.287	0.291	0.281333	0.188	0.202	0.206	0.198667	0.3	0.304	0.311	0.305	0.134	0.14	0.146	0.14	0.18	0.189	0.191	0.186667	0.177	0.181	0.191	0.183	0.135	0.135	0.137	0.135667	0.129	0.132	0.142	0.134333
28	04:00:16	0.271	0.29	0.295	0.285333	0.198	0.209	0.217	0.208	0.307	0.306	0.316	0.309667	0.137	0.143	0.149	0.143	0.187	0.2	0.201	0.196	0.187	0.188	0.202	0.192333	0.139	0.14	0.14	0.139667	0.131	0.135	0.144	0.136667
29	05:00:16	0.277	0.294	0.302	0.291	0.206	0.216	0.225	0.215667	0.313	0.311	0.326	0.316667	0.139	0.146	0.153	0.146	0.193	0.21	0.209	0.204	0.193	0.198	0.207	0.199333	0.142	0.141	0.143	0.142	0.133	0.138	0.148	0.139667
30	06:00:16	0.283	0.301	0.309	0.297667	0.218	0.228	0.238	0.228	0.318	0.316	0.329	0.321	0.142	0.15	0.158	0.15	0.205	0.216	0.22	0.213667	0.2	0.205	0.217	0.207333	0.147	0.147	0.147	0.147	0.136	0.14	0.15	0.142
31	07:00:16	0.283	0.304	0.312	0.299667	0.225	0.24	0.25	0.238333	0.326	0.321	0.336	0.327667	0.146	0.152	0.162	0.153333	0.215	0.226	0.231	0.224	0.21	0.214	0.225	0.216333	0.149	0.149	0.151	0.149667	0.139	0.142	0.154	0.145
32	08:00:16	0.287	0.306	0.316	0.303	0.237	0.247	0.255	0.246333	0.323	0.327	0.34	0.33	0.15	0.153	0.165	0.156	0.222	0.237	0.243	0.234	0.217	0.224	0.236	0.225667	0.152	0.153	0.155	0.153333	0.142	0.145	0.16	0.149
33	01:00:16	0.29	0.309	0.318	0.305667	0.247	0.257	0.272	0.258667	0.326	0.328	0.345	0.333	0.154	0.159	0.172	0.161667	0.23	0.248	0.254	0.244	0.227	0.233	0.243	0.234333	0.157	0.158	0.161	0.158667	0.144	0.149	0.165	0.152667
34	02:00:16	0.292	0.313	0.323	0.309333	0.254	0.269	0.279	0.267333	0.328	0.327	0.346	0.333667	0.159	0.161	0.176	0.165333	0.242	0.261	0.265	0.256	0.237	0.242	0.254	0.244333	0.16	0.162	0.166	0.162667	0.149	0.152	0.168	0.156333
35	03:00:16	0.295	0.315	0.327	0.312333	0.266	0.277	0.29	0.277667	0.33	0.33	0.336	0.332	0.164	0.166	0.18	0.17	0.251	0.27	0.277	0.266	0.244	0.25	0.266	0.253333	0.165	0.168	0.17	0.167667	0.151	0.155	0.173	0.159667
36	04:00:16	0.298	0.32	0.33	0.316	0.277	0.287	0.299	0.287667	0.331	0.334	0.35	0.338333	0.168	0.173	0.189	0.176667	0.263	0.28	0.285	0.276	0.255	0.259	0.276	0.263333	0.17	0.172	0.175	0.172333	0.156	0.158	0.179	0.164333
37	05:00:16	0.301	0.322	0.33	0.317667	0.286	0.298	0.311	0.298333	0.335	0.325	0.343	0.334333	0.173	0.177	0.192	0.180667	0.27	0.287	0.296	0.284333	0.266	0.27	0.281	0.272333	0.176	0.177	0.18	0.177667	0.162	0.164	0.183	0.169667
38	06:00:16	0.303	0.323	0.335	0.320333	0.296	0.304	0.318	0.306	0.327	0.324	0.34	0.330333	0.178	0.18	0.196	0.184667	0.281	0.298	0.307	0.295333	0.273	0.28	0.295	0.282667	0.182	0.183	0.188	0.184333	0.165	0.169	0.189	0.174333
39	07:00:16	0.301	0.324	0.335	0.32	0.304	0.317	0.33	0.317	0.321	0.324	0.34	0.328333	0.184	0.188	0.203	0.191667	0.289	0.308	0.316	0.304333	0.282	0.287	0.302	0.290333	0.188	0.189	0.193	0.19	0.17	0.172	0.194	0.178667
40	08:00:16	0.306	0.327	0.337	0.323333	0.316	0.324	0.342	0.327333	0.326	0.323	0.335	0.328	0.188	0.191	0.21	0.196333	0.299	0.319	0.327	0.315	0.294	0.299	0.309	0.300667	0.193	0.196	0.199	0.196	0.172	0.179	0.201	0.184
41	01:00:16	0.308	0.325	0.338	0.323667	0.324	0.333	0.352	0.336333	0.324	0.315	0.324	0.321	0.195	0.193	0.215	0.201	0.306	0.328	0.335	0.323	0.301	0.305	0.318	0.308	0.198	0.205	0.205	0.202667	0.179	0.183	0.208	0.19
42	02:00:16	0.307	0.328	0.343	0.326	0.332	0.343	0.357	0.344	0.31	0.318	0.321	0.316333	0.199	0.201	0.22	0.206667	0.316	0.339	0.347	0.334	0.309	0.313	0.328	0.316667	0.206	0.209	0.212	0.209	0.185	0.189	0.211	0.195
43	03:00:16	0.312	0.33	0.339	0.327	0.344	0.349	0.367	0.353333	0.307	0.312	0.315	0.311333	0.204	0.205	0.226	0.211667	0.324	0.348	0.354	0.342	0.317	0.322	0.335	0.324667	0.212	0.216	0.218	0.215333	0.188	0.193	0.22	0.200333
44	04:00:16	0.311	0.331	0.341	0.327667	0.35	0.362	0.375	0.362333	0.302	0.309	0.322	0.311	0.21	0.212	0.233	0.218333	0.331	0.353	0.362	0.348667	0.324	0.332	0.342	0.332667	0.218	0.22	0.225	0.221	0.195	0.198	0.222	0.205
45	05:00:16	0.309	0.335	0.342	0.328667	0.354	0.365	0.383	0.367333	0.301	0.311	0.323	0.311667	0.219	0.218	0.237	0.224667	0.34	0.358	0.371	0.356333	0.333	0.337	0.346	0.338667	0.226	0.227	0.23	0.227667	0.2	0.205	0.231	0.212
46	06:00:16	0.313	0.329	0.342	0.328	0.363	0.373	0.391	0.375667	0.301	0.306	0.313	0.306667	0.221	0.223	0.242	0.228667	0.345	0.364	0.376	0.361667	0.34	0.346	0.358	0.348	0.231	0.232	0.238	0.233667	0.205	0.209	0.235	0.216333
47	07:00:16	0.315	0.332	0.341	0.329333	0.371	0.382	0.399	0.384	0.299	0.301	0.309	0.303	0.229	0.229	0.248	0.235333	0.354	0.37	0.387	0.370333	0.344	0.35	0.363	0.352333	0.236	0.238	0.243	0.239	0.212	0.218	0.241	0.223667
48	08:00:16	0.316	0.333	0.346	0.331667	0.377	0.385	0.402	0.388	0.289	0.294	0.312	0.298333	0.233	0.234	0.257	0.241333	0.356	0.378	0.388	0.374	0.352	0.358	0.368	0.359333	0.242	0.244	0.248	0.244667	0.216	0.219	0.25	0.228333
Fig5 B inset		0 Na	0Na	400 Na	400 Na		diference ±NaCl
	time	mean	SD	mean	SD		t-test
	12:00:16	0.117333	0.00124722	0.115	0.00141421		P<0.01
	13:00:16	0.120333	0.00169967	0.117	0.00141421		P<0.01
	14:00:16	0.125	0.00163299	0.118667	0.00169967		P<0.01
	15:00:16	0.131667	0.0020548	0.120667	0.00169967		P<0.01
Data Fig. 5C
	max Growth rate	µmax/1000
			Exp-1	Exp-2	Exp-3	Mean	SD
0 NaCl	empty vector		15.3	12.8	14	14.0333	1.02089
0 NaCl	N/K-ChR2		15.1	14.2	14.9	14.7333	0.385861
400 NaCl	empty vector		10.1	9.6	11.6	10.4333	0.849837
400 NaCl	N/K-ChR2		6.1	6	5.8	5.96667	0.124722
500 NaCl	empty vector		10.6	9.8	11.9	10.7667	0.865384
500 NaCl	N/K-ChR2		6.45	6.8	6.7	6.65	0.147196
600 NaCl	empty vector		9.9	9.8	10.46	10.0533	0.29044
600 NaCl	N/K-ChR2		5.1	6.15	5.92	5.72333	0.450654
Data Fig. 6A
Software Version	2017-04-03
Procedure Details
Plate Type	24 WELL PLATE
Eject plate on completion
Set Temperature	Setpoint 30°C, Gradient 0 °C
	Preheat before moving to next step
Shake	Double Orbital: 5:00 (MM:SS)
	Frequency: 548 cpm (2 mm)
Start Kinetic	Runtime 8:00:00 (HH:MM:SS), Interval 0:00:30, 961 Reads
Shake	Double Orbital: Continuous
	Frequency: 548 cpm (2 mm)
Read	Absorbance Endpoint
	Full Plate
	Wavelengths: 500
	Read Speed: Normal, Delay: 100 msec, Measurements/Data Point: 8
End Kinetic
Start Kinetic	Runtime 8:00:00 (HH:MM:SS), Interval 0:00:30, 961 Reads
Shake	Double Orbital: Continuous
	Frequency: 548 cpm (2 mm)
Read	Absorbance Endpoint
	Full Plate
	Wavelengths: 500
	Read Speed: Normal, Delay: 100 msec, Measurements/Data Point: 8
End Kinetic
Start Kinetic	Runtime 8:00:00 (HH:MM:SS), Interval 0:00:30, 961 Reads
Shake	Double Orbital: Continuous
	Frequency: 548 cpm (2 mm)
Read	Absorbance Endpoint
	Full Plate
	Wavelengths: 500
	Read Speed: Normal, Delay: 100 msec, Measurements/Data Point: 8
End Kinetic
Start Kinetic	Runtime 8:00:00 (HH:MM:SS), Interval 0:00:30, 961 Reads
Shake	Double Orbital: Continuous
	Frequency: 548 cpm (2 mm)
Read	Absorbance Endpoint
	Full Plate
	Wavelengths: 500
	Read Speed: Normal, Delay: 100 msec, Measurements/Data Point: 8
End Kinetic
Start Kinetic	Runtime 8:00:00 (HH:MM:SS), Interval 0:00:30, 961 Reads
Shake	Double Orbital: Continuous
	Frequency: 548 cpm (2 mm)
Read	Absorbance Endpoint
	Full Plate
	Wavelengths: 500
	Read Speed: Normal, Delay: 100 msec, Measurements/Data Point: 8
End Kinetic
Start Kinetic	Runtime 8:00:00 (HH:MM:SS), Interval 0:00:30, 961 Reads
Shake	Double Orbital: Continuous
	Frequency: 548 cpm (2 mm)
Read	Absorbance Endpoint
	Full Plate
	Wavelengths: 500
	Read Speed: Normal, Delay: 100 msec, Measurements/Data Point: 8
End Kinetic
Start Kinetic	Runtime 8:00:00 (HH:MM:SS), Interval 0:00:30, 961 Reads
Shake	Double Orbital: Continuous
	Frequency: 548 cpm (2 mm)
Read	Absorbance Endpoint
	Full Plate
	Wavelengths: 500
	Read Speed: Normal, Delay: 100 msec, Measurements/Data Point: 8
End Kinetic
Start Kinetic	Runtime 8:00:00 (HH:MM:SS), Interval 0:00:30, 961 Reads
Shake	Double Orbital: Continuous
	Frequency: 548 cpm (2 mm)
Read	Absorbance Endpoint
	Full Plate
	Wavelengths: 500
	Read Speed: Normal, Delay: 100 msec, Measurements/Data Point: 8
End Kinetic
Start Kinetic	Runtime 8:00:00 (HH:MM:SS), Interval 0:00:30, 961 Reads
Shake	Double Orbital: Continuous
	Frequency: 548 cpm (2 mm)
Read	Absorbance Endpoint
	Full Plate
	Wavelengths: 500
	Read Speed: Normal, Delay: 100 msec, Measurements/Data Point: 8
End Kinetic
Read 1:500		0,1mM KCl				1mM KCl				0,1mM KCl				1mM KCl				10mM KCl				100mM KCl				10mM KCl				100mM KCl
		CarX+e.v.				CarX+e.v.				CarX+pTEF1-NaKChop				CarX+pTEF1-NaKChop				CarX+e.v.				CarX+e.v.				CarX+pTEF1-NaKChop				CarX+pTEF1-NaKChop
	Time	A1	A2	A3		A4	A5	A6		B1	B2	B3		B4	B5	B6		C1	C2	C3		C4	C5	C6		D1	D2	D3		D4	D5	D6
0	00:00:16	0.107	0.108	0.109	0.108	0.114	0.115	0.117	0.115333	0.114	0.111	0.114	0.113	0.12	0.117	0.111	0.116	0.14	0.145	0.14	0.141667	0.111	0.109	0.108	0.109333	0.143	0.145	0.148	0.145333	0.114	0.113	0.108	0.111667
1	01:00:16	0.106	0.108	0.109	0.107667	0.114	0.113	0.117	0.114667	0.11	0.11	0.114	0.111333	0.118	0.115	0.113	0.115333	0.138	0.141	0.138	0.139	0.108	0.108	0.108	0.108	0.139	0.142	0.145	0.142	0.112	0.111	0.107	0.11
2	02:00:16	0.105	0.108	0.108	0.107	0.114	0.114	0.117	0.115	0.11	0.11	0.114	0.111333	0.116	0.114	0.113	0.114333	0.137	0.141	0.138	0.138667	0.108	0.108	0.109	0.108333	0.139	0.141	0.144	0.141333	0.112	0.111	0.107	0.11
3	03:00:16	0.105	0.108	0.107	0.106667	0.114	0.114	0.117	0.115	0.109	0.109	0.114	0.110667	0.115	0.114	0.113	0.114	0.137	0.14	0.138	0.138333	0.108	0.108	0.11	0.108667	0.139	0.141	0.144	0.141333	0.111	0.112	0.108	0.110333
4	04:00:16	0.105	0.107	0.107	0.106333	0.113	0.114	0.117	0.114667	0.109	0.108	0.114	0.110333	0.115	0.113	0.113	0.113667	0.138	0.141	0.14	0.139667	0.108	0.109	0.111	0.109333	0.14	0.14	0.144	0.141333	0.112	0.112	0.108	0.110667
5	05:00:16	0.104	0.107	0.108	0.106333	0.114	0.114	0.117	0.115	0.108	0.107	0.114	0.109667	0.114	0.113	0.112	0.113	0.139	0.142	0.141	0.140667	0.11	0.111	0.113	0.111333	0.141	0.141	0.146	0.142667	0.113	0.114	0.109	0.112
6	06:00:16	0.103	0.107	0.107	0.105667	0.114	0.115	0.117	0.115333	0.107	0.107	0.113	0.109	0.113	0.113	0.112	0.112667	0.141	0.145	0.143	0.143	0.111	0.112	0.116	0.113	0.142	0.142	0.147	0.143667	0.114	0.116	0.111	0.113667
7	07:00:16	0.103	0.106	0.107	0.105333	0.115	0.117	0.119	0.117	0.106	0.106	0.112	0.108	0.113	0.112	0.111	0.112	0.143	0.148	0.147	0.146	0.114	0.115	0.12	0.116333	0.144	0.144	0.148	0.145333	0.116	0.118	0.115	0.116333
8	08:00:16	0.102	0.106	0.107	0.105	0.116	0.117	0.121	0.118	0.106	0.105	0.111	0.107333	0.113	0.112	0.111	0.112	0.147	0.152	0.15	0.149667	0.117	0.119	0.126	0.120667	0.146	0.146	0.151	0.147667	0.119	0.121	0.117	0.119
9	01:00:16	0.103	0.105	0.106	0.104667	0.116	0.117	0.12	0.117667	0.106	0.105	0.11	0.107	0.113	0.111	0.112	0.112	0.152	0.157	0.154	0.154333	0.122	0.124	0.132	0.126	0.151	0.15	0.154	0.151667	0.124	0.126	0.123	0.124333
10	02:00:16	0.103	0.105	0.106	0.104667	0.116	0.117	0.121	0.118	0.105	0.104	0.11	0.106333	0.113	0.112	0.112	0.112333	0.159	0.161	0.158	0.159333	0.127	0.13	0.138	0.131667	0.156	0.156	0.161	0.157667	0.129	0.132	0.128	0.129667
11	03:00:16	0.102	0.105	0.106	0.104333	0.117	0.118	0.123	0.119333	0.105	0.103	0.11	0.106	0.113	0.112	0.112	0.112333	0.165	0.169	0.163	0.165667	0.133	0.138	0.143	0.138	0.163	0.164	0.169	0.165333	0.135	0.139	0.136	0.136667
12	04:00:16	0.102	0.105	0.106	0.104333	0.118	0.119	0.124	0.120333	0.104	0.103	0.109	0.105333	0.113	0.111	0.112	0.112	0.176	0.186	0.172	0.178	0.14	0.145	0.15	0.145	0.172	0.173	0.178	0.174333	0.144	0.148	0.143	0.145
13	05:00:16	0.102	0.104	0.106	0.104	0.117	0.119	0.125	0.120333	0.103	0.103	0.109	0.105	0.112	0.111	0.113	0.112	0.186	0.193	0.185	0.188	0.15	0.152	0.161	0.154333	0.181	0.182	0.187	0.183333	0.154	0.16	0.153	0.155667
14	06:00:16	0.101	0.104	0.106	0.103667	0.118	0.119	0.125	0.120667	0.103	0.102	0.108	0.104333	0.113	0.111	0.113	0.112333	0.202	0.208	0.202	0.204	0.161	0.166	0.174	0.167	0.192	0.193	0.197	0.194	0.164	0.171	0.167	0.167333
15	07:00:16	0.101	0.104	0.106	0.103667	0.119	0.12	0.126	0.121667	0.104	0.102	0.108	0.104667	0.113	0.112	0.114	0.113	0.218	0.229	0.218	0.221667	0.175	0.178	0.188	0.180333	0.204	0.206	0.212	0.207333	0.172	0.179	0.177	0.176
16	08:00:16	0.101	0.104	0.106	0.103667	0.12	0.121	0.128	0.123	0.105	0.103	0.107	0.105	0.113	0.112	0.114	0.113	0.237	0.251	0.239	0.242333	0.189	0.193	0.202	0.194667	0.217	0.219	0.227	0.221	0.179	0.189	0.191	0.186333
17	01:00:16	0.1	0.103	0.106	0.103	0.12	0.122	0.129	0.123667	0.104	0.103	0.107	0.104667	0.113	0.113	0.115	0.113667	0.256	0.273	0.265	0.264667	0.203	0.206	0.216	0.208333	0.233	0.237	0.244	0.238	0.188	0.197	0.202	0.195667
18	02:00:16	0.1	0.103	0.107	0.103333	0.121	0.123	0.13	0.124667	0.103	0.102	0.106	0.103667	0.113	0.113	0.116	0.114	0.281	0.302	0.285	0.289333	0.216	0.222	0.233	0.223667	0.251	0.254	0.263	0.256	0.196	0.207	0.212	0.205
19	03:00:16	0.1	0.103	0.106	0.103	0.12	0.122	0.13	0.124	0.103	0.102	0.105	0.103333	0.114	0.114	0.117	0.115	0.313	0.335	0.321	0.323	0.228	0.234	0.245	0.235667	0.273	0.28	0.286	0.279667	0.207	0.216	0.224	0.215667
20	04:00:16	0.1	0.103	0.106	0.103	0.12	0.122	0.13	0.124	0.102	0.1	0.105	0.102333	0.115	0.115	0.118	0.116	0.346	0.368	0.354	0.356	0.244	0.248	0.259	0.250333	0.304	0.309	0.319	0.310667	0.216	0.225	0.234	0.225
21	05:00:16	0.099	0.103	0.107	0.103	0.12	0.123	0.13	0.124333	0.101	0.099	0.104	0.101333	0.116	0.116	0.118	0.116667	0.378	0.4	0.387	0.388333	0.254	0.26	0.272	0.262	0.33	0.342	0.348	0.34	0.225	0.234	0.246	0.235
22	06:00:16	0.099	0.104	0.107	0.103333	0.12	0.122	0.129	0.123667	0.1	0.098	0.103	0.100333	0.117	0.116	0.119	0.117333	0.406	0.432	0.418	0.418667	0.266	0.275	0.285	0.275333	0.36	0.37	0.38	0.37	0.237	0.246	0.257	0.246667
23	07:00:16	0.099	0.103	0.107	0.103	0.119	0.121	0.128	0.122667	0.1	0.098	0.103	0.100333	0.118	0.118	0.12	0.118667	0.438	0.462	0.448	0.449333	0.278	0.283	0.296	0.285667	0.389	0.398	0.409	0.398667	0.246	0.258	0.269	0.257667
24	08:00:16	0.099	0.104	0.107	0.103333	0.118	0.12	0.126	0.121333	0.099	0.098	0.103	0.1	0.118	0.119	0.121	0.119333	0.464	0.491	0.482	0.479	0.29	0.295	0.306	0.297	0.42	0.431	0.44	0.430333	0.256	0.267	0.279	0.267333
25	01:00:16	0.099	0.104	0.108	0.103667	0.118	0.121	0.126	0.121667	0.099	0.098	0.102	0.0996667	0.119	0.12	0.122	0.120333	0.488	0.515	0.506	0.503	0.301	0.308	0.319	0.309333	0.446	0.46	0.467	0.457667	0.27	0.276	0.29	0.278667
26	02:00:16	0.099	0.104	0.108	0.103667	0.118	0.12	0.125	0.121	0.099	0.098	0.102	0.0996667	0.12	0.12	0.122	0.120667	0.505	0.531	0.525	0.520333	0.309	0.318	0.324	0.317	0.465	0.479	0.491	0.478333	0.277	0.285	0.302	0.288
27	03:00:16	0.099	0.104	0.108	0.103667	0.119	0.121	0.125	0.121667	0.099	0.098	0.102	0.0996667	0.12	0.121	0.124	0.121667	0.515	0.54	0.541	0.532	0.316	0.323	0.332	0.323667	0.482	0.496	0.506	0.494667	0.284	0.294	0.308	0.295333
28	04:00:16	0.099	0.103	0.108	0.103333	0.119	0.121	0.126	0.122	0.1	0.098	0.101	0.0996667	0.121	0.121	0.125	0.122333	0.528	0.548	0.552	0.542667	0.324	0.33	0.34	0.331333	0.499	0.507	0.519	0.508333	0.292	0.299	0.319	0.303333
29	05:00:16	0.099	0.103	0.109	0.103667	0.119	0.122	0.127	0.122667	0.1	0.099	0.101	0.1	0.122	0.123	0.126	0.123667	0.534	0.56	0.56	0.551333	0.331	0.338	0.346	0.338333	0.507	0.519	0.531	0.519	0.298	0.306	0.325	0.309667
30	06:00:16	0.098	0.104	0.109	0.103667	0.121	0.123	0.128	0.124	0.1	0.099	0.101	0.1	0.121	0.123	0.128	0.124	0.539	0.563	0.568	0.556667	0.335	0.344	0.349	0.342667	0.513	0.526	0.538	0.525667	0.304	0.31	0.33	0.314667
31	07:00:16	0.098	0.104	0.11	0.104	0.121	0.124	0.129	0.124667	0.1	0.098	0.101	0.0996667	0.122	0.122	0.131	0.125	0.545	0.568	0.572	0.561667	0.339	0.346	0.353	0.346	0.52	0.53	0.543	0.531	0.307	0.313	0.335	0.318333
32	08:00:16	0.098	0.104	0.11	0.104	0.123	0.125	0.13	0.126	0.1	0.099	0.1	0.0996667	0.123	0.124	0.129	0.125333	0.549	0.577	0.581	0.569	0.348	0.352	0.359	0.353	0.525	0.538	0.55	0.537667	0.313	0.319	0.338	0.323333
33	01:00:16	0.098	0.104	0.11	0.104	0.125	0.126	0.13	0.127	0.099	0.098	0.101	0.0993333	0.124	0.124	0.129	0.125667	0.557	0.58	0.585	0.574	0.349	0.353	0.362	0.354667	0.532	0.542	0.555	0.543	0.314	0.322	0.344	0.326667
34	02:00:16	0.098	0.104	0.11	0.104	0.126	0.128	0.131	0.128333	0.098	0.097	0.102	0.099	0.126	0.124	0.131	0.127	0.56	0.587	0.59	0.579	0.35	0.358	0.367	0.358333	0.54	0.548	0.561	0.549667	0.318	0.329	0.348	0.331667
35	03:00:16	0.098	0.104	0.111	0.104333	0.127	0.128	0.132	0.129	0.098	0.097	0.101	0.0986667	0.127	0.126	0.132	0.128333	0.565	0.589	0.595	0.583	0.355	0.362	0.369	0.362	0.541	0.55	0.567	0.552667	0.321	0.331	0.352	0.334667
36	04:00:16	0.098	0.104	0.111	0.104333	0.127	0.13	0.133	0.13	0.097	0.097	0.101	0.0983333	0.129	0.127	0.132	0.129333	0.567	0.595	0.597	0.586333	0.359	0.366	0.369	0.364667	0.546	0.56	0.565	0.557	0.326	0.333	0.352	0.337
37	05:00:16	0.098	0.104	0.111	0.104333	0.128	0.129	0.135	0.130667	0.097	0.096	0.101	0.098	0.129	0.128	0.134	0.130333	0.57	0.598	0.601	0.589667	0.362	0.367	0.375	0.368	0.547	0.558	0.575	0.56	0.325	0.334	0.356	0.338333
38	06:00:16	0.098	0.104	0.112	0.104667	0.13	0.131	0.137	0.132667	0.097	0.096	0.1	0.0976667	0.13	0.128	0.132	0.13	0.572	0.603	0.605	0.593333	0.363	0.371	0.377	0.370333	0.552	0.563	0.577	0.564	0.329	0.336	0.362	0.342333
39	07:00:16	0.098	0.105	0.112	0.105	0.13	0.132	0.137	0.133	0.097	0.097	0.1	0.098	0.13	0.129	0.134	0.131	0.578	0.6	0.61	0.596	0.369	0.377	0.38	0.375333	0.553	0.565	0.579	0.565667	0.332	0.337	0.362	0.343667
40	08:00:16	0.098	0.104	0.112	0.104667	0.13	0.132	0.138	0.133333	0.097	0.097	0.1	0.098	0.131	0.13	0.135	0.132	0.577	0.607	0.613	0.599	0.369	0.374	0.381	0.374667	0.553	0.569	0.582	0.568	0.334	0.341	0.366	0.347
41	01:00:16	0.098	0.104	0.112	0.104667	0.132	0.135	0.138	0.135	0.098	0.097	0.1	0.0983333	0.131	0.13	0.135	0.132	0.583	0.611	0.612	0.602	0.374	0.378	0.384	0.378667	0.554	0.573	0.582	0.569667	0.337	0.344	0.368	0.349667
42	02:00:16	0.098	0.104	0.113	0.105	0.133	0.134	0.138	0.135	0.098	0.097	0.099	0.098	0.131	0.131	0.136	0.132667	0.581	0.609	0.613	0.601	0.372	0.382	0.387	0.380333	0.556	0.573	0.582	0.570333	0.341	0.345	0.372	0.352667
43	03:00:16	0.098	0.104	0.113	0.105	0.133	0.135	0.14	0.136	0.098	0.097	0.099	0.098	0.132	0.131	0.135	0.132667	0.582	0.608	0.616	0.602	0.373	0.381	0.391	0.381667	0.56	0.57	0.587	0.572333	0.341	0.346	0.373	0.353333
44	04:00:16	0.097	0.104	0.113	0.104667	0.134	0.135	0.14	0.136333	0.099	0.098	0.098	0.0983333	0.132	0.131	0.137	0.133333	0.582	0.612	0.619	0.604333	0.374	0.385	0.391	0.383333	0.557	0.575	0.583	0.571667	0.342	0.348	0.376	0.355333
45	05:00:16	0.098	0.104	0.113	0.105	0.135	0.137	0.139	0.137	0.099	0.098	0.098	0.0983333	0.133	0.131	0.136	0.133333	0.577	0.607	0.615	0.599667	0.379	0.387	0.393	0.386333	0.554	0.565	0.582	0.567	0.344	0.351	0.379	0.358
46	06:00:16	0.098	0.104	0.113	0.105	0.135	0.137	0.14	0.137333	0.099	0.098	0.097	0.098	0.133	0.132	0.136	0.133667	0.573	0.604	0.61	0.595667	0.376	0.387	0.394	0.385667	0.552	0.564	0.579	0.565	0.347	0.351	0.378	0.358667
47	07:00:16	0.098	0.104	0.113	0.105	0.136	0.137	0.141	0.138	0.099	0.098	0.097	0.098	0.133	0.132	0.137	0.134	0.573	0.601	0.607	0.593667	0.38	0.387	0.398	0.388333	0.552	0.561	0.574	0.562333	0.349	0.352	0.382	0.361
48	08:00:16	0.098	0.104	0.114	0.105333	0.136	0.139	0.14	0.138333	0.098	0.098	0.097	0.0976667	0.135	0.131	0.137	0.134333	0.569	0.61	0.608	0.595667	0.384	0.39	0.398	0.390667	0.543	0.561	0.575	0.559667	0.35	0.357	0.381	0.362667
49	01:00:16	0.098	0.104	0.113	0.105	0.138	0.14	0.141	0.139667	0.098	0.097	0.099	0.098	0.133	0.132	0.137	0.134	0.573	0.602	0.609	0.594667	0.382	0.391	0.402	0.391667	0.543	0.562	0.572	0.559	0.349	0.358	0.385	0.364
50	02:00:16	0.098	0.104	0.114	0.105333	0.138	0.138	0.141	0.139	0.098	0.097	0.099	0.098	0.135	0.132	0.135	0.134	0.569	0.597	0.608	0.591333	0.386	0.393	0.401	0.393333	0.547	0.561	0.573	0.560333	0.354	0.359	0.386	0.366333
51	03:00:16	0.098	0.104	0.114	0.105333	0.139	0.14	0.141	0.14	0.098	0.097	0.101	0.0986667	0.135	0.131	0.137	0.134333	0.571	0.601	0.609	0.593667	0.388	0.392	0.401	0.393667	0.545	0.561	0.575	0.560333	0.357	0.359	0.386	0.367333
52	04:00:16	0.099	0.104	0.113	0.105333	0.14	0.139	0.141	0.14	0.098	0.097	0.1	0.0983333	0.135	0.133	0.137	0.135	0.574	0.604	0.61	0.596	0.389	0.398	0.404	0.397	0.546	0.563	0.576	0.561667	0.356	0.361	0.387	0.368
53	05:00:16	0.098	0.104	0.113	0.105	0.14	0.139	0.141	0.14	0.098	0.097	0.1	0.0983333	0.136	0.133	0.138	0.135667	0.575	0.603	0.613	0.597	0.391	0.399	0.406	0.398667	0.551	0.566	0.579	0.565333	0.359	0.362	0.389	0.37
54	06:00:16	0.098	0.103	0.113	0.104667	0.14	0.139	0.142	0.140333	0.097	0.096	0.1	0.0976667	0.136	0.133	0.138	0.135667	0.576	0.604	0.615	0.598333	0.396	0.399	0.408	0.401	0.553	0.566	0.578	0.565667	0.361	0.363	0.391	0.371667
55	07:00:16	0.099	0.104	0.114	0.105667	0.14	0.141	0.142	0.141	0.097	0.096	0.1	0.0976667	0.137	0.134	0.139	0.136667	0.577	0.605	0.614	0.598667	0.394	0.401	0.406	0.400333	0.551	0.568	0.58	0.566333	0.363	0.369	0.395	0.375667
56	08:00:16	0.099	0.104	0.114	0.105667	0.141	0.14	0.141	0.140667	0.097	0.096	0.1	0.0976667	0.137	0.134	0.139	0.136667	0.582	0.606	0.614	0.600667	0.394	0.403	0.411	0.402667	0.55	0.568	0.579	0.565667	0.365	0.37	0.395	0.376667
57	01:00:16	0.099	0.103	0.113	0.105	0.141	0.141	0.141	0.141	0.097	0.096	0.1	0.0976667	0.138	0.135	0.138	0.137	0.579	0.61	0.617	0.602	0.396	0.403	0.412	0.403667	0.55	0.567	0.586	0.567667	0.363	0.369	0.396	0.376
58	02:00:16	0.099	0.103	0.113	0.105	0.141	0.141	0.141	0.141	0.097	0.097	0.1	0.098	0.138	0.135	0.139	0.137333	0.58	0.609	0.618	0.602333	0.396	0.406	0.412	0.404667	0.551	0.568	0.583	0.567333	0.366	0.369	0.398	0.377667
59	03:00:16	0.099	0.103	0.113	0.105	0.141	0.142	0.141	0.141333	0.096	0.096	0.1	0.0973333	0.138	0.135	0.141	0.138	0.578	0.611	0.617	0.602	0.399	0.408	0.41	0.405667	0.551	0.565	0.577	0.564333	0.364	0.371	0.398	0.377667
60	04:00:16	0.099	0.103	0.112	0.104667	0.141	0.142	0.142	0.141667	0.097	0.096	0.099	0.0973333	0.139	0.137	0.14	0.138667	0.579	0.605	0.616	0.6	0.4	0.408	0.412	0.406667	0.55	0.565	0.576	0.563667	0.37	0.373	0.401	0.381333
61	05:00:16	0.099	0.103	0.112	0.104667	0.142	0.142	0.141	0.141667	0.097	0.097	0.1	0.098	0.14	0.136	0.14	0.138667	0.58	0.61	0.618	0.602667	0.402	0.405	0.414	0.407	0.552	0.565	0.575	0.564	0.368	0.376	0.401	0.381667
62	06:00:16	0.099	0.102	0.112	0.104333	0.143	0.142	0.142	0.142333	0.097	0.097	0.1	0.098	0.14	0.136	0.142	0.139333	0.58	0.61	0.618	0.602667	0.402	0.41	0.418	0.41	0.552	0.562	0.578	0.564	0.37	0.376	0.401	0.382333
63	07:00:16	0.099	0.102	0.112	0.104333	0.143	0.142	0.142	0.142333	0.097	0.097	0.1	0.098	0.14	0.137	0.141	0.139333	0.578	0.62	0.616	0.604667	0.403	0.41	0.419	0.410667	0.549	0.563	0.58	0.564	0.371	0.374	0.403	0.382667
64	08:00:16	0.099	0.102	0.111	0.104	0.143	0.143	0.143	0.143	0.097	0.097	0.1	0.098	0.14	0.137	0.142	0.139667	0.579	0.61	0.616	0.601667	0.403	0.41	0.419	0.410667	0.549	0.566	0.579	0.564667	0.375	0.378	0.406	0.386333
65	01:00:16	0.099	0.101	0.11	0.103333	0.143	0.144	0.143	0.143333	0.097	0.097	0.1	0.098	0.141	0.138	0.141	0.14	0.579	0.612	0.615	0.602	0.402	0.412	0.42	0.411333	0.552	0.566	0.578	0.565333	0.377	0.38	0.405	0.387333
66	02:00:16	0.099	0.101	0.109	0.103	0.143	0.144	0.143	0.143333	0.097	0.097	0.1	0.098	0.141	0.139	0.143	0.141	0.578	0.609	0.617	0.601333	0.406	0.414	0.419	0.413	0.549	0.569	0.574	0.564	0.373	0.378	0.407	0.386
67	03:00:16	0.099	0.101	0.108	0.102667	0.143	0.143	0.142	0.142667	0.097	0.097	0.1	0.098	0.142	0.139	0.142	0.141	0.58	0.61	0.618	0.602667	0.407	0.41	0.422	0.413	0.548	0.563	0.575	0.562	0.375	0.379	0.408	0.387333
68	04:00:16	0.098	0.1	0.107	0.101667	0.144	0.143	0.143	0.143333	0.097	0.096	0.1	0.0976667	0.141	0.138	0.143	0.140667	0.578	0.608	0.616	0.600667	0.406	0.414	0.423	0.414333	0.549	0.562	0.58	0.563667	0.377	0.382	0.405	0.388
69	05:00:16	0.098	0.1	0.107	0.101667	0.145	0.145	0.143	0.144333	0.097	0.096	0.1	0.0976667	0.143	0.138	0.143	0.141333	0.576	0.607	0.616	0.599667	0.407	0.414	0.421	0.414	0.548	0.562	0.58	0.563333	0.379	0.381	0.409	0.389667
70	06:00:16	0.098	0.099	0.106	0.101	0.144	0.144	0.143	0.143667	0.097	0.096	0.1	0.0976667	0.144	0.14	0.144	0.142667	0.577	0.607	0.616	0.6	0.41	0.415	0.424	0.416333	0.548	0.562	0.577	0.562333	0.377	0.379	0.411	0.389
71	07:00:16	0.098	0.099	0.105	0.100667	0.145	0.145	0.144	0.144667	0.097	0.096	0.1	0.0976667	0.143	0.141	0.144	0.142667	0.58	0.605	0.616	0.600333	0.411	0.416	0.425	0.417333	0.546	0.563	0.578	0.562333	0.381	0.383	0.41	0.391333
Data Fig. 6B
OD600 values under given conditions after 48h or 24 h growth
				EV	EV	EV			ChR	ChR	ChR
Light/dark	K+	Na+	time	Exp1	Exp 2	Exp 3	Mean	SD	Exp 1	Exp 2	Exp 3	mean	SD		Difference EV/+ChR
dark	7K	400 Na	48h	0.722	0.885	0.811	0.806	0.0666383	0.667	0.66	0.729	0.685333	0.031009
light	7K	400 Na	48h	0.546	0.907	1.23	0.894333	0.279385	0.122	0.382	0.1	0.201333	0.128066		P<0.001	T-test
light	17K	400 Na	48h	1.6	0.8	0.56	0.986667	0.444622	0.52	0.5	0.68	0.566667	0.0805536		P<0.01	T-test
dark	7K	0 Na	48h	0.464	0.49	0.532	0.495333	0.0280159	0.351	0.811	0.454	0.538667	0.197106
light	7K	0 Na	48h	0.5	0.76	0.43	0.563333	0.14197	0.55	0.907	1.232	0.896333	0.278527		P<0.001	T-test
light	17K	0 Na	48h	0.395	0.4725	0.575	0.480833	0.0737206	0.35	0.625	0.71	0.561667	0.153641
dark	7K	0 Na	24h	0.102	0.101	0.102	0.101667	0.000471405	0.107	0.102	0.103	0.104	0.00216025
light	7K	0 Na	24h	0.103	0.106	0.112	0.107	0.00374166	0.105	0.101	0.104	0.103333	0.00169967
light	7K	0 Na	24h	0.186	0.183	0.192	0.187	0.00374166	0.342	0.327	0.361	0.343333	0.0139124		P<0.001	T-test
Data Fcyt/Fcell
cell number	menan Fcyt	mean Fcell	Fcel/Fcyt
1	23	59	2.56522
2	46	60	1.30435
3	24	61	2.54167
4	24	59	2.45833
5	22	65	2.95455
6	22	45	2.04545
7	18	35	1.94444
8	17	34	2
9	29	28	0.965517
10	16	30	1.875
11	45	96	2.13333
12	46	89	1.93478
13	78	69	0.884615
14	62	80	1.29032
15	79	126	1.59494
16	55	36	0.654545
17	55	68	1.23636
18	19	36	1.89474
19	39	44	1.12821
20	43	124	2.88372
21	50	133	2.66
22	17	49	2.88235
23	53	127	2.39623
24	50	35	0.7
25	59	47	0.79661
26	27	37	1.37037
27	60	109	1.81667
28	49	65	1.32653
29	52	82	1.57692
30	12	34	2.83333
		men	1.82164
		SD	0.695226
		P	8.62624e-06
